# Supplementary material for: RND2 attenuates apoptosis and autophagy in glioblastoma cells by targeting the p38 MAPK signalling pathway
Source: J Exp Clin Cancer Res. 2020 Aug 31;39:174. doi: 10.1186/s13046-020-01671-2 (PMC7457501; doi:10.1186/s13046-020-01671-2)
Supplement: Supplementary file 8 — Additional file 8. [file 13046_2020_1671_MOESM8_ESM.xlsx]

## Sheet: 2016-2018胶质母细胞瘤
ID	Sex	Age	Survival	Death	KPS Score	Location	Complication	Volume
1114825	F	73	22	Y	70	Right parietal temporal lobe	None	9cm3
1116225	M	54	53	Y	80	Left frontal temporal lobe	None	15cm3
1154463	F	39	45	Y	70	Left temporal lobe	None	25cm3
1201350	F	30	14	Y	90	Left temporal lobe	Intracranial infection	40cm3
1231002	F	51	18	Y	90	Left temporal lobe and Cerebellum	None	95cm3
1312278	M	53	9	Y	90	Left parietal lobe	None	40.5cm3
1339983	F	64	18	Y	90	Left frontal temporal lobe	None	9cm3
1446170	M	37	40	N	80	Right frontal temporal lobe	None	9cm3
1483275	M	64	30	Y	80	Left occipital parietal temporal lobe	None	38cm3
1491667	F	67	13	Y	80	Right temporal lobe	None	51.14cm3
1527422	M	74	6	Y	80	Right temporal lobe	None	60cm3
1539020	F	64	20	Y	60	Right temporal lobe	None	27.5cm3
1539890	M	68	3	Y	60	Left frontal lobe	Intracranial infection	50cm3
1541646	M	50	6	Y	80	Left frontal lobe	None	16.967cm3
1546142	F	68	12	Y	80	Left occipital lobe	None	12cm3
1603396	M	54	3	Y	80	Right thalamus	None	50cm3
1608545	M	42	4	Y	90	Right thalamus	None	30cm3
1608761	F	59	19	Y	80	Right temporal lobe	None	75cm3
1611025	F	60	8	Y	80	Left thalamus	None	11.81cm3
1636937	F	66	9	Y	80	Left temporal lobe	None	52.5cm3
1651758	F	66	6	Y	80	left parietal lobe	None	15cm3
1657891	F	73	7	Y	70	Left temporal parietal lobe	None	15.5cm3
1667768	M	68	13	Y	80	left parietal lobe	None	50cm3
1667973	M	27	24	N	90	Left temporal occipital lobe	None	45cm3
1671014	M	49	13	N	80	Right temporal lobe and thalamus	None	60.52cm3
1672102	F	66	4	Y	70	Right temporal lobe	None	33.75cm3
1672272	F	54	5	Y	80	Right temporal lobe	None	16cm3
1675851	M	56	12	N	80	Right occipital lobe	None	55cm3
1680606	M	56	4	Y	90	Left temporal lobe	None	54.86cm3
1702213	M	10	1	Y	80	Mesencephalon	Intracranial infection	25cm3
1703478	F	51	0	Y	90	Right temporal parietal lobe	None	56cm3
1717284	F	57	7	Y	80	Right temporal lobe	None	70cm3
1725972	M	53	15	Y	80	Right frontal temporal lobe	None	26.25cn3
1728116	F	47	13	Y	80	Right parietal lobe	None	87.5cm3
1729432	M	44	6	Y	70	Right frontal lobe	None	42cm3
1730236	M	62	19	N	80	Left temporal lobe	None	28cm3
1732016	M	24	8	Y	90	Right frontal temporal lobe	None	71.25cm3
1736094	F	31	19	N	80	Right Cerebellum	None	10.5cm3
1756715	M	50	13	Y	70	Right temporal lobe	None	50cm3
1756935	M	44	3	Y	80	Right temporal parietal lobe	None	60cm4
1762147	F	31	17	N	90	bilateral frontal lobe	None	30cm3

## Sheet: Sheet1
性别	年龄
男	10
男	24
男	27
男	30
男	30
男	31
男	31
男	31
男	37
男	38
男	39
男	42
男	44
男	44
男	47
男	48
男	49
男	49
男	50
男	50
男	50
男	51
男	51
男	51
男	52
男	53
男	53
男	54
男	54
男	54
男	54
男	54
男	55
女	56
女	56
女	56
女	57
女	59
女	60
女	60
女	62
女	62
女	63
女	63
女	64
女	64
女	64
女	64
女	65
女	66
女	66
女	66
女	66
女	66
女	67
女	68
女	68
女	68
女	73
女	73
女	74
	53.3889
	14.0208

## Sheet: 临床标本使用情况
1116225	LBH-1-1-2	张曾荒
1114825	LBH-1-14-17	王桃英
1154463	LBH-1-18-33	杨娟
1201350	LBH-1-35-36	袁凌
1231002	LBH-1-45-50	董红国
1264237	LBH-1-57-59	翟明先
1339983	LBH-2-12-15	黄泽爱
1312477	LBH-2-16-19	刘中秀
1312278	LBH-2-20-22	刘一巧
1368519	LBH-2-42-43	李广亭
1448662	A16-10-14	邹引玲
1446170	A15-55-60	胡春良
1483275	A17-16-20	向守华
1484507	A17-37-41	周以南
1491667	A19-7-11	刘玉平
1492600	A19-17-18	章后才
1499609	A20-40-42	张先杨
1531160	A20-81A21-1-2	陈花弟
1527422	A21-23-26	方毛弟
1534039	A21-50-53	熊群莲
1491667	A19-7-11	刘玉平
1549412	A21-75-78	汪胜莲
1539020	A22-63-66	杨菊爱
1539890	A23-13	刘火如
1568362	A23-34-37	申清林
1541646	A23-38-41	孙全安
1544847	A23-55-58	刘堂春
1546142	A23-67-70	周瑞英
1636937	A24-32-35	邹雪梅
1651758	A26-44	熊玉敏
1631818	A27-6-9.N-10	吴培荣
1702213	A27-29	许鼎万
1703478	A27-53-56	蔡艳容
1649438	A28-36-37（无）	李舍
1603396	A28-40-43	熊永宏
1640985	A28-70-73	戴栋良
1710142	A29-11	陈敏
1608545	A29-17-19	王纲
1608761	A29-23-26	李春梅
1667768	A29-27-31	金业俭
1667973	A29-53-56	王震
1611025	A29-72-74.N-75	田保姣
1611940	A30-2-6	刘菊莲
1671014	A30-7-10	郑海云
1672102	A30-40-43	熊群莲
1672272	A30-57-61	柳运兰
1657891	A30-78-79	管立荣
1680606	A31-71-74	李名勇
1675851	A32-71-74	严平华
1725175	A33-10-13	王家忠
1725972	A33-26-29	陈国斌
1728116	A33-65-68	胡菊红
1729432	A34-19-22	王五贺
1730236	A34-42-45	商修明
1756715	A34-46-50	柳家木
1756935	A34-69-72	李名进
1732016	A35-11-14	鲍超群
1736094	A35-54-57	褚华燕
1753893	A36-34-37	谢年方
1741642	A36-58-61	唐政
1717284	A36-76-80	邹引玲
1762147	A37-21-24	李翠华
